# Supplementary material for: A toolkit for covalent docking with GOLD: from automated ligand preparation with KNIME to bound protein–ligand complexes
Source: Bioinform Adv. 2022 Nov 29;2(1):vbac090. doi: 10.1093/bioadv/vbac090 (PMC9722222; doi:10.1093/bioadv/vbac090)
Supplement: vbac090_Supplementary_Data [file vbac090_supplementary_data.zip]

Archive with 3 entries (3 files):
- supporting_information.pdf
- toolkit.rar
- covalent_docking_helper_program_user_guide.pdf
